# Supplementary material for: Engineering T cells with a membrane-tethered version of SLP-76 overcomes antigen-low resistance to CAR T cell therapy
Source: Nat Cancer. 2025 Oct 23;6(12):1940–54. doi: 10.1038/s43018-025-01056-4 (PMC12727510; doi:10.1038/s43018-025-01056-4)
Supplement: Supplementary file 3 — Statistical source data. [file 43018_2025_1056_MOESM3_ESM.xlsx]

## Sheet: Figure 1 c
		CD19-4-1BBζ			CD19 4-1BBζ+SLP-76			CD19 4-1BBζ+LAT			CD19 4-1BBζ+LCK			CD19 4-1BBζ+ZAP-70			CD19-4-1BBζ+PLCγ1
	No tumor	0	0	0	0	0	0	0	0	0	0	0	0	0	0	0	0	0	0
	Nalm6- CD192,500	0	0	0	0	0	0	0	0	0	0	0	0	0	0	0	0	0	0
	Nalm6- CD1920,100	769.404	948.214	992.587	1619.52	2302.16	2014.82	535.442	700.424	584.211	1521.94	1217	1217	2764.76	2784.32	2564.63	1171.99	1194.38	1119.12

## Sheet: Figure 2b
		CD19-4-1BBζ			CD19-4-1BBζ+ZAP-70			CD19-4-1BBζ+SLP-76			CD19-4-1BBζ+MT-SLP-76
	No tumor	0	0	0	0	0	0	0	0	0	0	0	0
	Nalm6- CD1920,100	2809.15	2878.69	3194.91	5103.68	5378.9	5412.2	13044.1	12390.9	14050	38650.6	40906.3	41951.6

## Sheet: Figure 2c
		CD19-4-1BBζ			CD19-4-1BBζ+ZAP-70			CD19-4-1BBζ+SLP-76			CD19-4-1BBζ+MT-SLP-76
	Nalm6- CD19600	0	0	0	0	0	0	0	0	0	603.496	704.696	731.094
	Nalm6- CD192,500	0	0	0	0	0	0	0	0	0	3066.17	3136.14	2757.68

## Sheet: Figure 2d
	hours	CD19-4-1BBζ			CD19-4-1BBζ+MT-SLP-76
	3	1	1	1	1	1	1
	6	1.03383	1.04611	1.0489	1.00767	1.00396	0.998303
	9	1.07526	1.0883	1.09345	0.951815	0.949911	0.928694
	12	1.1102	1.14362	1.13941	0.878506	0.869361	0.843845
	15	1.17644	1.22	1.22495	0.822137	0.807443	0.775044
	18	1.2612	1.3236	1.3361	0.786626	0.763921	0.73273
	21	1.36514	1.45722	1.44578	0.761672	0.737336	0.709572
	24	1.72337	1.83953	1.84636	0.857217	0.834878	0.801756
	27	1.80676	1.91016	1.94518	0.808701	0.790927	0.760984
	30	1.92822	2.05351	2.09361	0.787752	0.767737	0.742446
	33	2.0559	2.20909	2.28196	0.779258	0.742737	0.727597
	36	2.2056	2.38716	2.45691	0.764554	0.729228	0.703901
	39	2.35119	2.58249	2.65852	0.761363	0.712282	0.692564
	42	2.49388	2.75548	2.83828	0.739154	0.684748	0.673614
	45	2.61568	2.94468	3.05399	0.728147	0.66807	0.655653
	48	2.71533	3.08233	3.24179	0.708205	0.644103	0.636572
	51	2.77328	3.34659	3.51026	0.683063	0.630134	0.623674
	54	2.82168	3.50565	3.66662	0.652938	0.599572	0.603055
	57	2.79179	3.73266	3.79921	0.624191	0.587004	0.580925
	60	2.83991	3.84101	4.05392	0.603839	0.561657	0.56046
	63	2.91844	4.07449	4.40609	0.592736	0.55098	0.551566
	66	3.03787	4.27211	4.62667	0.567924	0.532801	0.533501
	69	3.03274	4.45411	5.02823	0.549602	0.518924	0.52355
	72	3.25287	4.67159	5.29478	0.538865	0.512857	0.504551

## Sheet: Figure 2e
		CD19 molecules	CD19-4-1BBζ			CD19-4-1BBζ+MT-SLP-76
		1	0	0	0	0	0	0
		600	0	0	0	337.042	504.144	688.108
		2500	0	0	0	5697.86	5056.55	5287.93
		2900	0	0	0	9188.31	8706.29	9455.83
		21500	184.675	184.191	0	10909.9	10382.3	10854.7
		25900	366.963	513.436	437.413	25269.7	23673.9	22696.7
		59300	11963.9	12655.4	12830.8	45608.4	47700.6	45648.3
		249700	29020.4	26726.6	28181.9	66015.4	77997.8	67902.7

## Sheet: Figure 2f
		CD22-4-1BBζ			CD22-4-1BBζ+MT-SLP-76
	No tumor	0	0	0	0	0	0
	Nalm6- CD221,300	3829.45	5013.48	5222.96	18348.5	20343.4	21300.7
	Nalm6- CD222,600	9328.35	7259.42	8158.61	37726	37152.5	34799

## Sheet: Figure 2g
	CD22 concentration in ug	CD22-4-1BBζ			CD22-4-1BBζ+MT-SLP-76
	1	0	0	0	0	0	0
	1000	0	0	0	0	0	108.091
	1500	75.4268	62.78	62.78	673.964	1156.43	1592.09
	2000	215.943	188.849	177.768	3455.64	4775.55	4845.93
	3000	457.935	420.687	442.474	13611.4	13366.6	16610.8
	4000	536.062	527.893	400.31	17436.1	17368.6	21449.1
	6000	591.722	573.071	996.861	23157.9	20265.6	25379.1
	8000	421.516	552.422	516.403	24604.9	25660.8	29135.5
	12000	545.182	519.984	484.382	21466.3	25187.6	23128.2

## Sheet: Figure 3a
	days post treatment	CD22-4-1BBζ					CD22-4-1BBζ+MT-SLP-76					MOCK+MT-SLP-76
	-1	55200000	41400000	56500000	52500000	47700000	52000000	61800000	57700000	56100000	40900000	40900000	43300000	75200000	78800000	59000000
	8	2550000	3300000	2130000	2000000	1400000	1710000	1330000	838000	1680000	900000	28100000000	4400000000	23300000000	29900000000	26800000000
	11	2120000	5340000	3180000	2880000	2000000	1150000	1080000	1160000	1420000	1010000	72200000000	59800000000	40600000000	9220000000	55800000000
	18	9080000	18200000	12100000	11300000	9370000	935000	725000	578000	1010000	880000
	24	54400000	78800000	136000000	39000000	45600000	800000	861000	651000	827000	668000
	31	407000000	373000000	257000000	97200000	221000000	607000	815000	610000	642000	730000
	36	9940000000	11400000000	3930000000	2440000000	1990000000	827000	1050000	819000	955000	817000
	43	43900000000	26500000000	3640000000	16700000000	8850000000	830000	1200000	775000	1670000	785000
	53						1090000	1880000	882000	2230000	1060000
	60						1410000	2210000	1110000	3050000	1250000

## Sheet: Figure 3c
		Days post tumor inoculation	MOCK+MT-SLP-76	CD22-4-1BBζ	CD22-4-1BBζ+MT-SLP-76
		18	1
		18	1
		18	1
		18	1
		18	1
		52		1
		52		1
		52		1
		52		1
		52		1
		96			0
		96			0
		96			0
		96			0
		96			0

## Sheet: Figure 3d
	days post treatment	CD22-4-1BBζ					CD22-4-1BBζ+MT-SLP-76
	D8	0.24	0.44	0.47	0.36	0.35	0.86	0.55	0.7	0.8	1.56
	D16	0.35	0.17	0.2	0.29	0.26	1.23	1.05	0.74	1.24	1.42

[truncated: 15 more sheets: Figure 3e, Figure 3f, Figure 3g, Figure 3i, Figure 3j, Figure 4b, Figure 4c, Figure 4d, Figure 4e, Figure 4f, Figure 5f, Figure 6b, Figure 6d, Figure 6e, Figure 6f]
