# Supplementary material for: Engineering T cells with a membrane-tethered version of SLP-76 overcomes antigen-low resistance to CAR T cell therapy
Source: Nat Cancer. 2025 Oct 23;6(12):1940–54. doi: 10.1038/s43018-025-01056-4 (PMC12727510; doi:10.1038/s43018-025-01056-4)
Supplement: Supplementary file 4 — Statistical source data. [file 43018_2025_1056_MOESM4_ESM.xlsx]

## Sheet: Ext Data Fig 2b
	hours	CD19-4-1BBζ			CD19-4-1BBζ+MT-SLP-76
	3	1	1	1	1	1	1
	6	0.962872	0.960793	0.948716	0.899581	0.910659	0.888466
	9	0.760472	0.789626	0.761441	0.639155	0.647705	0.619463
	12	0.572729	0.627352	0.583119	0.44856	0.437804	0.419361
	15	0.453576	0.515985	0.474993	0.329342	0.310396	0.301244
	18	0.37075	0.436898	0.38297	0.257227	0.2341	0.228117
	21	0.314388	0.382118	0.318762	0.210618	0.185349	0.185593
	24	0.316378	0.396702	0.321473	0.21243	0.181083	0.174962
	27	0.255503	0.350764	0.26555	0.178781	0.149083	0.144125
	30	0.210351	0.31267	0.23423	0.157029	0.130949	0.128608
	33	0.185422	0.274792	0.200598	0.131915	0.113828	0.111842
	36	0.155922	0.242448	0.168912	0.119285	0.100522	0.0956678
	39	0.139705	0.217087	0.155892	0.106558	0.0882056	0.0837461
	42	0.122615	0.195209	0.125732	0.0901612	0.0714101	0.0725211
	45	0.10459	0.168885	0.11016	0.0823056	0.0643656	0.064162
	48	0.0904537	0.141132	0.0944998	0.0734278	0.0548212	0.0553506
	51	0.0795337	0.129804	0.0794693	0.063614	0.046651	0.0481176
	54	0.0682824	0.111319	0.0718293	0.0578726	0.0425786	0.0403541
	57	0.0598533	0.095754	0.0602183	0.0490362	0.0377739	0.0362469
	60	0.048688	0.0801858	0.0546753	0.0419352	0.0338976	0.0315252
	63	0.0439618	0.0715618	0.0467481	0.0371618	0.0305795	0.0278572
	66	0.043377	0.0601747	0.0381617	0.0322787	0.0268161	0.0241419
	69	0.0383082	0.0525057	0.0319513	0.027485	0.0244865	0.0213127
	72	0.0362155	0.0443298	0.028605	0.0231537	0.0223998	0.0183606

## Sheet: Ext Data Fig 2c
	CD19 molecules	CD19-4-1BBζ			CD19-4-1BBζ + SLP-76			CD19-4-1BBζ + MT-SLP-76
	1	0	0	0	0	0	0	0	0	0
	600	0	0	0	0	0	0	43.0509	58.2836	59.7144
	2500	63.4218	0	0	77.7114	81.5367	84.7543	2843.98	2948.22	3012.65
	2900	63.4218	83.4641	68.3234	355.35	351.734	356.557	7212.98	6825.88	8886.85
	21500	2343.38	2110.51	2124.61	7711.2	7047.54	7329.46	16674	16370.2	17799.5
	25900	8830.64	8216.13	11182.9	22760.3	24980.4	30986.8	34854	31357.2	35154
	59300	43193.5	39936.7	43547.3	65589.3	51777.2	57460.4	40489.6	60732.7	59680.3
	249700	35249	40020.2	44643.7	69611.4	69051.1	89894.6	65183.6	61272.5	72355.3

## Sheet: Ext Data Fig 2d
		HER2-4-1BBζ			HER2-4-1BBζ+ MT- SLP76
	No tumor	0	0	0	0	0	0
	Nalm6- HER21,700	1737.84	2055.54	1915.99	23033.1	22784.6	21115
	Nalm6- HER210,600	12759.3	13371.7	12090.1	45900	47417	38328.1
	Nalm6- HER2105,100	18552.5	19150.8	20463.5	55414.4	45476.9	56131.9

## Sheet: Ext Data Fig 2e
	CD22 concentration in ug	CD22-4-1BBζ			CD22-4-1BBζ+MT-SLP-76
	1	393.06	154.16	164.847	208.007	217.186	821.243
	500	348.664	206.181	117.493	332.82	155.229	428.269
	750	376.966	250.752	140.684	834.621	461.76	644.612
	1000	354.448	324.937	225.861	1163.25	1639.28	2289.08
	1500	3161.76	2064.84	1402.25	12325.2	14150.6	14035.8
	2000	8433.72	7306.9	4755.85	25574.9	29914.4	26601.5
	3000	13771.2	10743.8	8663.72	34866.8	35347.1	35784.3
	4000	16210.7	15783	11071.5	44498.6	41811.5	49251.3
	6000	18984.5	14583.3	12909	43135.1	47750.8	48291.4
	8000	7412.52	13984.2	13032.2	40299.6	41964.9	47028.5
	12000	14293.5	14550.7	11488.1	29953.8	40019.9	36577.3

## Sheet: Ext Data Fig 2f
		CD4						CD8
	CD22-4-1BBζ	69.7	77.7	61.2	66.4	48.7	52.5	28.8	19.8	33.6	29.7	49.1	42.2
	CD22-4-1BBζ + MT-SLP-76	72.3	79	64.3	70.3	44.7	59	26.6	18.9	31.2	25.9	52.7	37.3
	CD19-4-1BBζ	63.1	48.3	56.3	35.2	39.2		36.4	50.3	40.9	63.3	59.1
	CD19-4-1BBζ + MT-SLP-76	57.9	51.9	59.8	39.7	38.4		41.6	47	38	58.4	59.8
	CD19-CD28ζ	55.6	70.9					43.6	27.4
	CD19-CD28ζ + MT-SLP-76	57.3	74.1					41.9	24.3

## Sheet: Ext Data Fig 3b
	Days post treatment	CD22-4-1BBζ					CD22-4-1BBζ+MT-SLP-76
	D8	45399	85512	50820	55088	47250	43420	29512	45800	49518	44310
	D16	70020.5	50372	45663.5	31191	36251.9	90712	539840	157070	133170	160058

## Sheet: Ext Data Fig 3c
	Days post treatment	CD22-4-1BBζ + ZAP-70					CD22-4-1BBζ + SLP-76					MOCK					CD22-4-1BBζ					CD22-4-1BBζ +MT-SLP-76
	0	17500000	14800000	40700000	9690000	27700000	14700000	27500000	6470000	22100000	16100000	14700000	8370000	13900000	16900000	16100000	48800000	14800000	29500000	23400000	19900000	18800000	24000000	20100000	15100000	24800000	19500000
	4	1510000	1690000	1450000	1870000	1780000	1910000	2350000	2100000	2590000	3110000	462000000	115000000	322000000	165000000	302000000	2300000	2690000	2610000	2540000	2760000	2570000	1440000	2650000	1910000	4590000	1890000
	10	3470000	1900000	3610000	5840000	1940000	2140000	5720000	7510000	5540000	4440000	16900000000	20900000000	13000000000	27100000000	28100000000	3430000	4180000	5370000	4460000	24600000	5440000	4730000	3530000	1750000	1800000	1670000
	16	5500000	3520000	5240000	15900000	2710000	12800000	52100000	70500000	5690000	5050000	105000000000	67800000000	53700000000	85400000000	175000000000	21400000	37200000	27600000	5980000	11300000	2060000	1730000	1650000	2060000	1550000	1850000
	24	136000000	266000000	12600000	6090000	7140000	16700000	222000000	415000000	19300000	32600000						212000000	289000000	423000000	24900000	130000000	1510000	1300000	2990000	1280000	1500000	1220000
	32	439000000	397000000	25000000	55400000	40600000	17300000	208000000	9040000000	53200000	36800000						1250000000	4380000000	4670000000	147000000	182000000	1430000	1150000	4440000	1100000	1200000	1490000

## Sheet: Ext Data Fig 3d
	Days post treatment	CD19-4-1BBζ					CD19-4-1BBζ + SLP-76					CD19-4-1BBζ + ZAP-70						CD19-4-1BBζ + MT-SLP-76					MOCK
	-1	21500000	21300000	20300000	17500000	30200000	16100000	13800000	14800000	12900000	13000000	20600000	17100000	18100000	14700000	16900000	17100000	24000000	21800000	21400000	21900000	23900000	20900000	18600000	16600000	15900000	18100000
	8	19600000	16700000	16600000	16800000	128000000	8010000	10300000	9920000	10000000	6230000	24000000	11700000	13600000	6510000	11700000	16600000	2580000	1220000	4270000	3380000	2290000	344000000	3880000000	2650000000	1420000000	3220000000
	14	78900000	56500000	85700000	73700000	931000000	26500000	47100000	51300000	39600000	33000000	140000000	46200000	84700000	67700000	100000000	307000000	2830000	1550000	8520000	4270000	8370000	17000000000	1550000000	25600000000	8350000000	14100000000
	21	2780000000	1930000000	1400000000	1420000000	8840000000	481000000	744000000	909000000	563000000	409000000	3550000000	387000000	2590000000	546000000	751000000	4510000000	10700000	9590000	1090000	20600000	74400000
	28	8480000000	9370000000	7170000000	9300000000		3480000000	7040000000	6640000000	5320000000	2590000000	7640000000	267000000	7510000000	3470000000	933000000	3980000000	37900000	373000000	9490000	176000000	478000000
	36																	740000000	8370000000	309000000	521000000	2170000000

## Sheet: Ext Data Fig 3f
	Days post treatment	CD19-4-1BBζ				CD19-4-1BBζ + MT-SLP-76
	0	25995792	16347542	27397938	26823592	5.175e+06	9627630	27993996	25738096
	4	3120000	2590000	2040000	2720000	2280000	2480000	1930000	2340000
	10	1720000	1450000	1410000	2190000	1550000	1410000	1300000	1450000
	15	1510000	1300000	1460000	1610000	1320000	1330000	1190000	1330000

## Sheet: Ext Data Fig 3g
	Days post treatment	CD19-CD28ζ + MT-SLP-76				CD19-CD28ζ
	-1	5080000	6750000	3670000	4030000	2600000	3900000	2360000	2600000
	7	553000	717000	3730000	2040000	788000	675000	743000	819000
	11	703000	669000	4030000	849000	857000	46600000	3290000	937000
	22	832000	799000	763000	778000	2720000	2910000	4820000	1080000
	27	658000	673000	694000	690000	1580000	41500000	8770000	666000

[truncated: 2 more sheets: Ext Data Fig 5b, Ext Data Fig 5f]
